# Supplementary material for: Bcl-xL acts as an inhibitor of IP3R channels, thereby antagonizing Ca2+-driven apoptosis
Source: Cell Death Differ. 2021 Nov 8;29(4):788–805. doi: 10.1038/s41418-021-00894-w (PMC8990011; doi:10.1038/s41418-021-00894-w)
Supplement: Supplementary file 11 — Supplementary file 1: orthologous sequence selection [file 41418_2021_894_MOESM11_ESM.txt]

((Lo.afr_XP_003406316.1:0.02888332882763610179,El.edw_XP_006892791.1:0.10055456153928124530):0.05384324892412735430[74],(Ho.sap_NP_000624.2:0.02708780706145523520,((((Or.ana_XP_028909790.1:0.62782532402380586412,(Xe.lae_XP_018123221.1:0.53112314563501761278,(((Le.ocu_XP_015210187.1:0.15093360509636283284,((Py.nat_XP_017558950.1:1.00713194755581492146,(Cl.har_XP_012672972.1:0.30138406128913808324,((Es.luc_XP_010883128.1:0.05188830636139057928,Sa.sal_XP_014045847.1:0.05903754658385101245):0.08465767752774863708[98],Bo.pec_XP_020778034.1:0.20385410387584473879):0.19379016426585546351[97]):0.12215722224106377591[85]):0.21977298267866804404[56],(Sc.for_XP_029102113.1:0.21805560710594676377,(Py.nat_XP_017565913.1:0.51475898495645522335,(Cl.har_XP_012670557.1:0.32779464914645134455,(Es.luc_XP_010897651.1:0.24132464498371267170,Sa.sal_XP_014036765.1:0.12100750549172890891):0.08106665842644221465[84]):0.05507191295897660710[39]):0.06793280293963448180[78]):0.06356320623148922766[76]):0.04188874348424869581[24]):0.14622813572749943090[43],Sc.for_XP_029109471.1:1.01082851419081398703):0.47536992602919203588[94],((Ca.mil_XP_007898732.1:0.34896964959929860361,Rh.typ_XP_020385332.1:0.15915611195636653052):0.75373957379413980551[100],(Ne.vec_XP_032239988.1:2.90416448834000417989,((La.cha_XP_006008143.1:0.68488740753202714817,(Xe.lae_NP_001081573.2:0.48667710376163453301,(Sa.har_XP_012400275.1:0.00026779801209805468,(((Ho.sap_NP_004041.2:0.00000100000050002909,((Ph.dis_XP_028362829.1:0.00000100000050002909,(Ca.lup_NP_001026805.1:0.00000100000050002909,(Eq.cab_XP_001493744.1:0.00000100000050002909,((Su.scr_XP_001928915.1:0.00000100000050002909,Ra.nor_XP_017455282.1:0.02135304283988612856):0.00771415559116914173[25],(El.edw_XP_006883207.1:0.01042231434936199269,Lo.afr_XP_003420995.1:0.00000100000050002909):0.00639071516733478139[59]):0.00682275493046557557[12]):0.00000100000050002909[3]):0.00000100000050002909[3]):0.00000100000050002909[3],Da.nov_XP_004474598.1:0.00000100000050002909):0.01052164754032058197[29]):0.05838678391670244078[64],Or.ana_XP_028933630.1:0.53110835459195193664):0.04089111486060899303[50],(Ph.cin_XP_020820587.1:0.01031730372119581650,Mo.dom_XP_007479885.1:0.00000100000050002909):0.00000100000050002909[63]):0.02104989410769722916[37]):0.57861811539350993527[100]):0.24734197682396194540[88]):0.53710209156814325837[99],(((Or.ana_XP_028905056.1:0.52781672916022603914,(((Ch.pic_XP_005304949.1:0.01002684045911560878,Ch.myd_XP_007062552.1:0.01164137079066142333):0.05615007086725259944[97],((Ge.jap_XP_015266744.1:0.10029242821750618264,(Po.vit_XP_020663525.1:0.10685592991050645029,Th.sir_XP_013918940.1:0.15195633164348262834):0.04331553970437461432[75]):0.12283347834412283728[95],(Al.mis_XP_006259136.1:0.06456091917185956264,((Ap.for_XP_009281021.1:0.00583053294579340218,(Ac.chl_XP_009075281.1:0.05570150094842616501,Ga.gal_NP_001020475.1:0.06459425974870823539):0.01428942031839269475[53]):0.02135215357243089307[52],(Ti.gut_XP_010222578.1:0.24601903814641354340,Ca.ann_XP_030319235.1:0.10640552440254066879):0.02424345382714288358[81]):0.09659472009955458183[90]):0.00373441373316086862[45]):0.04078582881235651852[54]):0.11478337942490027257[76],((Da.nov_XP_023446156.1:0.01012630815359390722,(((Ca.lup_NP_001003072.1:0.00000100000050002909,Ho.sap_NP_001304848.1:0.00000100000050002909):0.00488827353878228728[77],(((Ph.dis_XP_028380659.1:0.01489800525743153331,Su.scr_XP_020932951.1:0.00994082763223146613):0.00495534663357831417[62],Eq.cab_XP_014590576.1:0.01551854041704498963):0.00000100000050002909[19],(El.edw_XP_006881482.1:0.03550212186921037488,Lo.afr_XP_003411683.1:0.01490671364524935594):0.00498094911181563588[49]):0.00485401777291571274[37]):0.00000100000050002909[28],Ra.nor_NP_001028842.1:0.02048622233685951435):0.00474694013687327904[33]):0.10398280089388614589[96],(Ph.cin_XP_020846347.1:0.00000100000050002909,(Sa.har_XP_012409072.1:0.01423839755057694847,Mo.dom_XP_001362850.1:0.02185723966821665615):0.01337182890364872756[81]):0.01320918689715996908[83]):0.08422304964934813898[83]):0.14316036697469400329[64]):0.19236524368433172150[69],(La.cha_XP_006008757.1:0.58952229740791517454,(Le.ocu_XP_006639703.1:0.21098861394090179244,((Py.nat_XP_017568243.1:0.10999894995867076641,(Sa.sal_NP_001134558.1:0.11021964045405042987,Es.luc_XP_010873822.1:0.12211312410814312290):0.08836541776376952151[95]):0.05374931078610577923[67],((Sc.for_XP_029115703.1:0.36050988244562265361,(Bo.pec_XP_020791543.1:0.79002395523704005420,(Es.luc_XP_010880218.1:0.11671184263017174432,Sa.sal_XP_013988754.1:0.05259289546060034320):0.13381012471593256574[97]):0.20596560149825754449[96]):0.05570057579670239373[38],Cl.har_XP_012676254.1:0.18093700642824755986):0.03717625534060517434[29]):0.10676178643416543712[38]):0.49749436263862950591[100]):0.13350920820035203085[57]):0.11773578201282540456[42],(Xe.lae_XP_018092826.1:0.96038398416050818618,(Rh.typ_XP_020378831.1:0.41901494019568247262,Ca.mil_XP_007903343.1:0.45672916759302484291):0.25229440970723865378[94]):0.27114541875116676684[78]):0.28984443186704134110[55]):0.23709627609024755412[56]):0.37260296861839903304[71]):0.12167175025469076366[53]):0.29243739152493930522[84]):0.06791582910603048695[62]):0.10281371348993709192[47],((Ge.jap_XP_015264017.1:0.37762754939894799255,(Th.sir_XP_013925506.1:0.20444934589084870491,Po.vit_XP_020642327.1:0.08621117498213563823):0.05323856985844370449[69]):0.16048271148756187987[96],((Al.mis_XP_006269233.1:0.12177633165716582331,(Ch.pic_XP_005300917.1:0.01783631549916573147,Ch.myd_XP_007058876.1:0.00572144636510168655):0.06069666120584889246[99]):0.02483961858624233326[55],((Ac.chl_XP_009078852.1:0.01537435809990888268,(Ca.ann_XP_008490827.1:0.02295551888151019584,(Ti.gut_XP_010226823.1:0.10909559750095854103,Ap.for_XP_009277481.1:0.08511566408952660201):0.00000100000050002909[16]):0.01297438834914477722[37]):0.03369800626175642466[45],Ga.gal_NP_990670.2:0.09230178971277724909):0.03016618793170202165[42]):0.07763602080965183172[60]):0.09793211039541258045[68]):0.18104088776755225543[73],(Sa.har_XP_031802037.1:0.00923998500176946395,(Mo.dom_XP_001365260.2:0.03552637908208541861,Ph.cin_XP_020851452.1:0.00000100000050002909):0.00506920414695675482[52]):0.08717016354973332326[97]):0.08151687483719255445[76],(Su.scr_XP_020955252.1:0.02231310283436949149,(Ca.lup_NP_001002949.1:0.02867588809832042826,(Eq.cab_XP_001490486.1:0.02981761889347378514,(Da.nov_XP_004461062.1:0.05183452828008566771,Ph.dis_XP_028380873.1:0.01710533495257247211):0.00000100000050002909[17]):0.00535318066297911944[25]):0.00529255751373182252[19]):0.01734240412101723666[46]):0.00647708149833311955[28]):0.00000100000050002909[9],Ra.nor_NP_058689.1:0.15200239363488410316);
